# Supplementary material for: Cannabidiol and Its Combinations with Nonsteroidal Anti-Inflammatory Drugs Induce Apoptosis and Inhibit Activation of NF-κB Signaling in Vulvar Squamous Cell Carcinoma
Source: Molecules. 2022 Dec 11;27(24):8779. doi: 10.3390/molecules27248779 (PMC9781989; doi:10.3390/molecules27248779)
Supplement: Supplementary file 1 [file molecules-27-08779-s001.zip]

Archive with 1 entries (1 files):
- molecules-2047105-supplementary.pdf
